# Supplementary material for: Evolution Stings: The Origin and Diversification of Scorpion Toxin Peptide Scaffolds
Source: Toxins (Basel). 2013 Dec 13;5(12):2456–87. doi: 10.3390/toxins5122456 (PMC3873696; doi:10.3390/toxins5122456)
Supplement: Supplementary File 1 — Supplementary (ZIP, 4932 KB) [file toxins-05-02456-s001.zip]

Archive with 13 entries (13 files):
- alignments.zip
- Supplementary Figure 1 - Evolutionaryfingerprint of Scorpion CSab toxins.tif
- Supplementary Figure 2 - Evolutionaryfingerprint of Scorpion Non-CSab toxins.tif
- Supplementary Figure 3 - Plesiotypic and Lipolytic Ntxs.pdf
- Supplementary Figure 4 - Alpha and Beta NaTxs.pdf
- Supplementary Figure 5 - Long and Short KTxs.pdf
- Supplementary Figure 6 - Chloride.pdf
- Supplementary Figure 7 - Glycine-rich and Anionic.pdf
- Supplementary Figure 8 - CYLIPs.pdf
- Supplementary Figure 9 - ICK DDH SV-SVC.pdf
- Supplementary Table 1.docx
- Supplementary Table 2.1-2.7 - Selection analyses details for CSab toxins.docx
- Supplementary Table 3.1-3.8 - Selection analyses details for non-CSab toxins.docx
